# Supplementary material for: Highly Sensitive and Stable Multifunctional Self-Powered Triboelectric Sensor Utilizing Mo2CTx/PDMS Composite Film for Pressure Sensing and Non-Contact Sensing
Source: Nanomaterials (Basel). 2024 Feb 27;14(5):428. doi: 10.3390/nano14050428 (PMC10934654; doi:10.3390/nano14050428)
Supplement: Supplementary file 1 [file nanomaterials-14-00428-s001.zip]

Archive with 1 entries (1 files):
- nanomaterials-2873009-supplementary.pdf
